# Supplementary material for: Deposition of Histone Variant H2A.Z within Gene Bodies Regulates Responsive Genes
Source: PLoS Genet. 2012 Oct 11;8(10):e1002988. doi: 10.1371/journal.pgen.1002988 (PMC3469445; doi:10.1371/journal.pgen.1002988)
Supplement: Table S1 — H2A.Z Body-Depleted Genes. List of genes (n = 3,920) that have low levels of H2A.Z enriched within gene bodies, as defined in the text. (XLS) [file pgen.1002988.s022.xls]

## Sheet: Table S5
Table S1. Genes with low H2A.Z gene body enrichment
AT1G01440
AT1G01790
AT1G02305
AT1G02520
AT1G02840
AT1G02890
AT1G03080
AT1G03280
AT1G03550
AT1G03560
AT1G03860
AT1G04080
AT1G04170
AT1G04190
AT1G04210
AT1G04400
AT1G04410
AT1G04790
AT1G04950
AT1G05170
AT1G05350
AT1G05410
AT1G05570
AT1G05785
AT1G06070
AT1G06230
AT1G06410
AT1G06910
AT1G07290
AT1G07350
AT1G07810
AT1G07920
AT1G07930
AT1G07940
AT1G08125
AT1G08370
AT1G08680
AT1G08800
AT1G08830
AT1G09050
AT1G09060
AT1G09140
AT1G09330
AT1G09430
AT1G09760
AT1G09840
AT1G09920
AT1G10050
AT1G10450
AT1G10586
AT1G10760
AT1G10900
AT1G11100
AT1G11590
AT1G11720
AT1G11880
AT1G11950
AT1G11960
AT1G12280
AT1G12290
AT1G12300
AT1G12350
AT1G12360
AT1G12680
AT1G12760
AT1G12780
AT1G12800
AT1G12840
AT1G13060
AT1G13180
AT1G13190
AT1G13750
AT1G14510
AT1G14790
AT1G14800
AT1G15160
AT1G15740
AT1G15780
AT1G16250
AT1G16270
AT1G16470
AT1G16540
AT1G16560
AT1G16570
AT1G16680
AT1G16710
AT1G16890
AT1G16900
AT1G16970
AT1G17130
AT1G17145
AT1G17470
AT1G17580
AT1G17690
AT1G17720
AT1G17760
AT1G17930
AT1G18070
AT1G18130
AT1G18160
AT1G18190
AT1G18260
AT1G18470
AT1G18900
AT1G19270
AT1G19400
AT1G19860
AT1G20220
AT1G20640
AT1G20760
AT1G20920
AT1G20980
AT1G21380
AT1G21410
AT1G21650
AT1G21660
AT1G21760
AT1G22020
AT1G22300
AT1G22770
AT1G22860
AT1G22880
AT1G24030
AT1G24040
AT1G24190
AT1G24267
AT1G24300
AT1G25350
AT1G25490
AT1G25520
AT1G25540
AT1G25682
AT1G26110
AT1G26370
AT1G26440
AT1G26580
AT1G26670
AT1G26830
AT1G27150
AT1G27430
AT1G27520
AT1G27630
AT1G27840
AT1G27850
AT1G27920
AT1G28320
AT1G28340
AT1G28420
AT1G28490
AT1G28560
AT1G29150
AT1G29170
AT1G29220
AT1G29330
AT1G29690
AT1G29850
AT1G30000
AT1G30420
AT1G30440
AT1G30570
AT1G30580
AT1G30640
AT1G30810
AT1G30825
AT1G31500
AT1G31600
AT1G31860
AT1G31870
AT1G32050
AT1G32130
AT1G32230
AT1G32400
AT1G32750
AT1G32810
AT1G32870
AT1G32940
AT1G33050
AT1G33070
AT1G33270
AT1G33390
AT1G33400
AT1G33430
AT1G33950
AT1G34120
AT1G34190
AT1G34220
AT1G34260
AT1G34360
AT1G35220
AT1G35620
AT1G36050
AT1G36070
AT1G36160
AT1G36320
AT1G36370
AT1G42470
AT1G42540
AT1G43170
AT1G43770
AT1G43850
AT1G44030
AT1G44120
AT1G44835
AT1G44910
AT1G47260
AT1G47900
AT1G48090
AT1G48110
AT1G48120
AT1G48430
AT1G48490
AT1G48650
AT1G48790
AT1G49180
AT1G49760
AT1G50030
AT1G50140
AT1G50200
AT1G50430
AT1G50440
AT1G50510
AT1G50620
AT1G50750
AT1G50940
AT1G50970
AT1G51640
AT1G51720
AT1G51740
AT1G52310
AT1G52360
AT1G52600
AT1G52940
AT1G53390
AT1G53750
AT1G53760
AT1G54220
AT1G54270
AT1G54390
AT1G54520
AT1G55090
AT1G55180
AT1G55250
AT1G55310
AT1G55325
AT1G55530
AT1G55750
AT1G55930
AT1G55970
AT1G56290
AT1G56310
AT1G56340
AT1G56350
AT1G56440
AT1G56460
AT1G57600
AT1G57620
AT1G57700
AT1G57720
AT1G58025
AT1G58110
AT1G58200
AT1G58400
AT1G58410
AT1G59520
AT1G59760
AT1G59820
AT1G59910
AT1G60070
AT1G60140
AT1G60170
AT1G60900
AT1G60940
AT1G60995
AT1G61150
AT1G61210
AT1G61250
AT1G61640
AT1G61850
AT1G62250
AT1G62390
AT1G62740
AT1G63690
AT1G63700
AT1G63770
AT1G63780
AT1G63810
AT1G64140
AT1G64142
AT1G64385
AT1G64570
AT1G64990
AT1G65010
AT1G65220
AT1G65440
AT1G65540
AT1G65840
AT1G65930
AT1G66070
AT1G66260
AT1G66510
AT1G67060
AT1G67170
AT1G67300
AT1G67310
AT1G67500
AT1G67580
AT1G67790
AT1G68100
AT1G68160
AT1G68580
AT1G68710
AT1G69060
AT1G69670
AT1G70060
AT1G70320
AT1G70730
AT1G70770
AT1G71240
AT1G71270
AT1G71800
AT1G71980
AT1G72050
AT1G72440
AT1G72560
AT1G72650
AT1G72700
AT1G73130
AT1G73450
AT1G73460
AT1G74210
AT1G74910
AT1G75310
AT1G75660
AT1G76010
AT1G76320
AT1G76390
AT1G76810
AT1G77140
AT1G77300
AT1G78280
AT1G78870
AT1G78920
AT1G79090
AT1G79280
AT1G79920
AT1G79930
AT1G80070
AT1G80490
AT1G80670
AT2G01600
AT2G01820
AT2G02160
AT2G02860
AT2G03060
AT2G03390
AT2G03820
AT2G04305
AT2G04350
AT2G04400
AT2G04430
AT2G04880
AT2G05250
AT2G05710
AT2G06570
AT2G06990
AT2G07040
AT2G07240
AT2G07728
AT2G07680
AT2G12550
AT2G13560
AT2G13800
AT2G14120
AT2G14680
AT2G14700
AT2G14720
AT2G15240
AT2G15430
AT2G15560
AT2G15900
AT2G16370
AT2G16405
AT2G16860
AT2G16950
AT2G17140
AT2G17250
AT2G17510
AT2G17520
AT2G17570
AT2G17930
AT2G17980
AT2G18710
AT2G19120
AT2G19160
AT2G19280
AT2G19360
AT2G19710
AT2G19880
AT2G19930
AT2G19940
AT2G19950
AT2G20010
AT2G20280
AT2G20320
AT2G20495
AT2G20580
AT2G20760
AT2G21120
AT2G21390
AT2G21440
AT2G21520
AT2G21940
AT2G22070
AT2G22125
AT2G22300
AT2G22560
AT2G22720
AT2G22840
AT2G23140
AT2G23520
AT2G24340
AT2G24690
AT2G24765
AT2G25050
AT2G25280
AT2G25560
AT2G25590
AT2G25740
AT2G26140
AT2G26200
AT2G26310
AT2G26460
AT2G26570
AT2G26590
AT2G26800
AT2G26890
AT2G27150
AT2G27210
AT2G27285
AT2G27600
AT2G27900
AT2G27950
AT2G28360
AT2G29210
AT2G29560
AT2G29605
AT2G29640
AT2G30050
AT2G30110
AT2G30480
AT2G30740
AT2G30780
AT2G31350
AT2G31530
AT2G31580
AT2G31810
AT2G31820
AT2G31900
AT2G31970
AT2G32250
AT2G32295
AT2G32340
AT2G32700
AT2G32910
AT2G32950
AT2G33120
AT2G33490
AT2G34357
AT2G34630
AT2G34730
AT2G34750
AT2G34780
AT2G35530
AT2G36580
AT2G36850
AT2G37340
AT2G37520
AT2G38130
AT2G38195
AT2G38255
AT2G38950
AT2G39090
AT2G39260
AT2G39300
AT2G39380
AT2G39580
AT2G39630
AT2G39950
AT2G39960
AT2G40700
AT2G40730
AT2G40770
AT2G40800
AT2G40810
AT2G41060
AT2G41600
AT2G41960
AT2G42780
AT2G43250
AT2G43320
AT2G43680
AT2G43980
AT2G44180
AT2G44420
AT2G44970
AT2G45240
AT2G45540
AT2G45910
AT2G46020
AT2G46240
AT2G46550
AT2G48060
AT3G01320
AT3G02070
AT3G02090
AT3G02130
AT3G02260
AT3G02530
AT3G02540
AT3G03560
AT3G03720
AT3G03860
AT3G03960
AT3G04350
AT3G04610
AT3G05090
AT3G05380
AT3G05520
AT3G05530
AT3G05700
AT3G06440
AT3G06530
AT3G06650
AT3G66654
AT3G06670
AT3G06920
AT3G07100
AT3G07160
AT3G07520
AT3G07560
AT3G07780
AT3G07980
AT3G08020
AT3G08510
AT3G08650
AT3G08930
AT3G08960
AT3G09840
AT3G09880
AT3G10270
AT3G10380
AT3G10390
AT3G10540
AT3G10550
AT3G10572
AT3G10800
AT3G10970
AT3G11130
AT3G11450
AT3G11470
AT3G11560
AT3G11710
AT3G11964
AT3G12020
AT3G12050
AT3G12130
AT3G12340
AT3G12380
AT3G12550
AT3G12570
AT3G12760
AT3G12770
AT3G12810
AT3G12940
AT3G12980
AT3G13065
AT3G13070
AT3G13320
AT3G13670
AT3G13920
AT3G13930
AT3G14075
AT3G14120
AT3G14130
AT3G14270
AT3G14830
AT3G14930
AT3G15010
AT3G15080
AT3G15120
AT3G15180
AT3G15430
AT3G15730
AT3G15940
AT3G16290
AT3G16630
AT3G16760
AT3G17205
AT3G17410
AT3G17630
AT3G17770
AT3G17850
AT3G17880
AT3G18370
AT3G18480
AT3G18640
AT3G18860
AT3G19190
AT3G19210
AT3G19240
AT3G19510
AT3G19515
AT3G20010
AT3G20290
AT3G20550
AT3G20720
AT3G20740
AT3G20870
AT3G21160
AT3G21295
AT3G22520
AT3G22980
AT3G23150
AT3G23280
AT3G23540
AT3G23750
AT3G23900
AT3G23980
AT3G24010
AT3G24440
AT3G24840
AT3G24982
AT3G25020
AT3G25230
AT3G25800
AT3G26000
AT3G26100
AT3G26890
AT3G26910
AT3G27000
AT3G27090
AT3G27260
AT3G27300
AT3G27390
AT3G28220
AT3G28430
AT3G28780
AT3G28970
AT3G29760
AT3G30770
AT3G42550
AT3G43300
AT3G44280
AT3G44340
AT3G44850
AT3G45190
AT3G45830
AT3G45850
AT3G45990
AT3G46060
AT3G46120
AT3G46180
AT3G46220
AT3G46290
AT3G46440
AT3G46510
AT3G47350
AT3G47550
AT3G48195
AT3G48430
AT3G49530
AT3G49640
AT3G50380
AT3G50500
AT3G50690
AT3G50950
AT3G51050
AT3G51460
AT3G51550
AT3G51770
AT3G51800
AT3G51830
AT3G51840
AT3G52050
AT3G52240
AT3G52250
AT3G52850
AT3G52930
AT3G53090
AT3G53500
AT3G53510
AT3G54230
AT3G54280
AT3G54350
AT3G54440
AT3G54480
AT3G54670
AT3G54850
AT3G55005
AT3G55270
AT3G55440
AT3G55510
AT3G56050
AT3G56150
AT3G56310
AT3G56410
AT3G56510
AT3G56640
AT3G56720
AT3G56960
AT3G57170
AT3G57300
AT3G57570
AT3G57660
AT3G58050
AT3G58130
AT3G58180
AT3G58460
AT3G58490
AT3G59090
AT3G59210
AT3G59430
AT3G59630
AT3G60070
AT3G60340
AT3G60820
AT3G61420
AT3G61570
AT3G61670
AT3G61690
AT3G61860
AT3G62010
AT3G62240
AT3G62290
AT3G62310
AT3G62900
AT3G62980
AT3G63340
AT4G00060
AT4G00090
AT4G00660
AT4G00830
AT4G00900
AT4G01090
AT4G01100
AT4G01320
AT4G01880
AT4G02005
AT4G02220
AT4G02400
AT4G02430
AT4G02480
AT4G02570
AT4G02620
AT4G02880
AT4G02900
AT4G02920
AT4G03090
AT4G03250
AT4G03400
AT4G04320
AT4G04790
AT4G04955
AT4G06676
AT4G08460
AT4G08470
AT4G08500
AT4G08540
AT4G09000
AT4G09150
AT4G10030
AT4G10120
AT4G10320
AT4G10570
AT4G10590
AT4G10710
AT4G10790
AT4G10970
AT4G11120
AT4G11160
AT4G11240
AT4G11420
AT4G11660
AT4G11670
AT4G11800
AT4G12400
AT4G12610
AT4G12770
AT4G12790
AT4G13340
AT4G13350
AT4G13460
AT4G13590
AT4G13630
AT4G13880
AT4G13970
AT4G14500
AT4G14605
AT4G14760
AT4G14790
AT4G14950
AT4G14990
AT4G15010
AT4G15020
AT4G15420
AT4G15470
AT4G15880
AT4G16110
AT4G16144
AT4G16170
AT4G16420
AT4G16440
AT4G16630
AT4G16845
AT4G17020
AT4G17150
AT4G17230
AT4G17350
AT4G17410
AT4G17530
AT4G18120
AT4G18465
AT4G19006
AT4G19180
AT4G19210
AT4G19440
AT4G19600
AT4G19640
AT4G19860
AT4G19990
AT4G20380
AT4G20410
AT4G20910
AT4G21090
AT4G21180
AT4G21300
AT4G21400
AT4G21470
AT4G21570
AT4G21670
AT4G21710
AT4G22740
AT4G23850
AT4G23910
AT4G24190
AT4G24200
AT4G24290
AT4G24740
AT4G25340
AT4G25360
AT4G25500
AT4G26910
AT4G26980
AT4G27010
AT4G28300
AT4G28450
AT4G28610
AT4G29200
AT4G29330
AT4G29380
AT4G29440
AT4G29490
AT4G29790
AT4G29900
AT4G29950
AT4G30100
AT4G30360
AT4G30790
AT4G31150
AT4G31210
AT4G31480
AT4G31490
AT4G31570
AT4G32360
AT4G32440
AT4G32560
AT4G32600
AT4G32750
AT4G32790
AT4G32840
AT4G33240
AT4G33430
AT4G33990
AT4G34370
AT4G34450
AT4G34910
AT4G35270
AT4G35890
AT4G36080
AT4G36090
AT4G36440
AT4G36480
AT4G36860
AT4G37120
AT4G37190
AT4G38230
AT4G38350
AT4G38630
AT4G39100
AT4G39420
AT4G39680
AT5G01270
AT5G01290
AT5G01460
AT5G01720
AT5G02310
AT5G02810
AT5G03430
AT5G03540
AT5G03730
AT5G04240
AT5G04320
AT5G04460
AT5G04550
AT5G04670
AT5G05210
AT5G05570
AT5G06110
AT5G06120
AT5G06220
AT5G06350
AT5G06960
AT5G07130
AT5G07350
AT5G07910
AT5G07940
AT5G07970
AT5G07980
AT5G08230
AT5G08530
AT5G08660
AT5G08670
AT5G09350
AT5G09390
AT5G09860
AT5G09870
AT5G10030
AT5G10330
AT5G10460
AT5G10490
AT5G10630
AT5G10840
AT5G11010
AT5G11170
AT5G11200
AT5G11390
AT5G11470
AT5G11560
AT5G11700
AT5G11710
AT5G12180
AT5G12200
AT5G12210
AT5G12230
AT5G12410
AT5G12840
AT5G13010
AT5G13160
AT5G13240
AT5G13590
AT5G13640
AT5G13680
AT5G13690
AT5G13820
AT5G14090
AT5G14260
AT5G14270
AT5G14520
AT5G15020
AT5G15090
AT5G15270
AT5G15470
AT5G15730
AT5G15930
AT5G16270
AT5G16620
AT5G16650
AT5G16780
AT5G16820
AT5G16910
AT5G17010
AT5G17020
AT5G17530
AT5G18120
AT5G18360
AT5G18410
AT5G18640
AT5G18900
AT5G18940
AT5G18960
AT5G19400
AT5G19660
AT5G20360
AT5G20610
AT5G20660
AT5G20680
AT5G20730
AT5G20890
AT5G20920
AT5G20960
AT5G21090
AT5G22010
AT5G22030
AT5G22035
AT5G22130
AT5G22330
AT5G22450
AT5G22690
AT5G22760
AT5G22770
AT5G23110
AT5G23490
AT5G23575
AT5G23630
AT5G24360
AT5G24740
AT5G24810
AT5G24830
AT5G25060
AT5G25320
AT5G25480
AT5G25780
AT5G26030
AT5G26040
AT5G26742
AT5G26740
AT5G26760
AT5G26780
AT5G26830
AT5G26990
AT5G27150
AT5G27380
AT5G27470
AT5G27640
AT5G27870
AT5G28235
AT5G28320
AT5G28400
AT5G28540
AT5G28740
AT5G28850
AT5G28910
AT5G29000
AT5G30490
AT5G34850
AT5G35210
AT5G35430
AT5G35530
AT5G35590
AT5G35690
AT5G35730
AT5G35753
AT5G35840
AT5G36290
AT5G37150
AT5G37190
AT5G37340
AT5G37370
AT5G37530
AT5G38380
AT5G38470
AT5G38530
AT5G39040
AT5G39450
AT5G39500
AT5G39830
AT5G40100
AT5G40200
AT5G40340
AT5G40440
AT5G40450
AT5G40490
AT5G40520
AT5G40810
AT5G40910
AT5G41100
AT5G41170
AT5G41180
AT5G41240
AT5G41370
AT5G41790
AT5G42320
AT5G42400
AT5G42770
AT5G42820
AT5G42870
AT5G42950
AT5G43130
AT5G43310
AT5G43710
AT5G43730
AT5G43820
AT5G43900
AT5G44090
AT5G44100
AT5G44180
AT5G44750
AT5G44790
AT5G44840
AT5G45060
AT5G45130
AT5G45190
AT5G45428
AT5G45430
AT5G45620
AT5G46190
AT5G46470
AT5G46560
AT5G46910
AT5G47010
AT5G47020
AT5G47040
AT5G47200
AT5G47260
AT5G47320
AT5G47430
AT5G47480
AT5G48030
AT5G48120
AT5G49020
AT5G49570
AT5G49580
AT5G49680
AT5G50230
AT5G50400
AT5G50430
AT5G50850
AT5G51130
AT5G51410
AT5G51450
AT5G51840
AT5G52100
AT5G52200
AT5G52530
AT5G52550
AT5G52552
AT5G52580
AT5G53000
AT5G53140
AT5G53350
AT5G53460
AT5G53760
AT5G53860
AT5G54080
AT5G54650
AT5G54680
AT5G54870
AT5G55000
AT5G55300
AT5G55310
AT5G55390
AT5G55565
AT5G55600
AT5G55810
AT5G55840
AT5G55860
AT5G56010
AT5G56030
AT5G56360
AT5G57250
AT5G57870
AT5G58160
AT5G58430
AT5G58510
AT5G58720
AT5G60020
AT5G60170
AT5G60410
AT5G60700
AT5G60990
AT5G61140
AT5G61460
AT5G61530
AT5G61580
AT5G61770
AT5G61790
AT5G61810
AT5G61840
AT5G61910
AT5G62030
AT5G62190
AT5G62640
AT5G62810
AT5G63220
AT5G63280
AT5G63630
AT5G63680
AT5G63930
AT5G64170
AT5G64270
AT5G64500
AT5G64813
AT5G65240
AT5G65440
AT5G65770
AT5G66880
AT5G67240
AT5G67500
AT5G67530
AT5G67610
AT1G01040
AT1G01650
AT1G01960
AT1G02010
AT1G02090
AT1G02145
AT1G02290
AT1G03290
AT1G03380
AT1G03520
AT1G03770
AT1G03960
AT1G04160
AT1G04300
AT1G04510
AT1G04750
AT1G04860
AT1G04945
AT1G04960
AT1G05030
AT1G05180
AT1G05380
AT1G05840
AT1G05850
AT1G05860
AT1G05890
AT1G05900
AT1G06150
AT1G06149
AT1G06470
AT1G06580
AT1G06670
AT1G06790
AT1G06890
AT1G06900
AT1G07110
AT1G07360
AT1G07510
AT1G07670
AT1G07705
AT1G07840
AT1G07990
AT1G08260
AT1G08350
AT1G08410
AT1G08420
AT1G08450
AT1G08540
AT1G08720
AT1G08750
AT1G08820
AT1G09010
AT1G09040
AT1G09280
AT1G09730
AT1G09870
AT1G10840
AT1G10870
AT1G11270
AT1G11650
AT1G11680
AT1G11890
AT1G12410
AT1G12430
AT1G12470
AT1G13120
AT1G13320
AT1G13350
AT1G13450
AT1G13580
AT1G13770
AT1G13910
AT1G13940
AT1G14000
AT1G14360
AT1G14650
AT1G14910
AT1G16010
AT1G16650
AT1G16700
AT1G17110
AT1G17280
AT1G17340
AT1G17370
AT1G18030
AT1G18335
AT1G18910
AT1G19290
AT1G19485
AT1G20200
AT1G20260
AT1G20540
AT1G20960
AT1G21080
AT1G21230
AT1G21480
AT1G21580
AT1G21630
AT1G21700
AT1G21730
AT1G22830
AT1G22870
AT1G23190
AT1G23310
AT1G23870
AT1G23900
AT1G24120
AT1G24340
AT1G24460
AT1G24560
AT1G24706
AT1G25220
AT1G25380
AT1G26130
AT1G26170
AT1G26180
AT1G26620
AT1G27320
AT1G27590
AT1G27750
AT1G27760
AT1G27910
AT1G27921
AT1G28090
AT1G28120
AT1G28210
AT1G28240
AT1G28350
AT1G28510
AT1G28520
AT1G28530
AT1G28960
AT1G29030
AT1G29350
AT1G29370
AT1G29810
AT1G29890
AT1G29900
AT1G29940
AT1G30330
AT1G30360
AT1G30400
AT1G30410
AT1G30450
AT1G30470
AT1G30490
AT1G30540
AT1G30590
AT1G30620
AT1G30970
AT1G31730
AT1G31850
AT1G32150
AT1G32490
AT1G33060
AT1G33230
AT1G33680
AT1G33700
AT1G34150
AT1G34320
AT1G35545
AT1G35580
AT1G42430
AT1G42440
AT1G43620
AT1G43690
AT1G45150
AT1G47280
AT1G47380
AT1G47490
AT1G47550
AT1G47570
AT1G48050
AT1G48140
AT1G48560
AT1G48635
AT1G48900
AT1G48950
AT1G49050
AT1G49300
AT1G49340
AT1G49350
AT1G49520
AT1G49540
AT1G49670
AT1G49950
AT1G50120
AT1G50260
AT1G50300
AT1G50360
AT1G50670
AT1G50730
AT1G51160
AT1G51510
AT1G51590
AT1G51710
AT1G51730
AT1G51980
AT1G52420
AT1G52780
AT1G53165
AT1G53280
AT1G53310
AT1G53570
AT1G53590
AT1G53730
AT1G54080
AT1G54100
AT1G54170
AT1G54380
AT1G54440
AT1G54460
AT1G54490
AT1G54710
AT1G55350
AT1G55535
AT1G55590
AT1G55680
AT1G55730
AT1G55810
AT1G55820
AT1G55860
AT1G56140
AT1G56145
AT1G56450
AT1G56590
AT1G57870
AT1G58060
AT1G58227
AT1G58250
AT1G59650
AT1G59890
AT1G60080
AT1G60440
AT1G60490
AT1G60620
AT1G60650
AT1G60670
AT1G60780
AT1G61010
AT1G61030
AT1G61140
AT1G61670
AT1G61690
AT1G61770
AT1G61900
AT1G62430
AT1G62680
AT1G62850
AT1G63010
AT1G63500
AT1G63660
AT1G63730
AT1G63740
AT1G64340
AT1G64790
AT1G64880
AT1G65040
AT1G65260
AT1G65280
AT1G65380
AT1G65430
AT1G65580
AT1G65660
AT1G66330
AT1G67120
AT1G67230
AT1G67490
AT1G67960
AT1G68370
AT1G68650
AT1G68720
AT1G68820
AT1G68990
AT1G69070
AT1G69220
AT1G69340
AT1G70180
AT1G70570
AT1G71528
AT1G71696
AT1G71820
AT1G71900
AT1G72320
AT1G72390
AT1G72480
AT1G72770
AT1G73100
AT1G73430
AT1G73660
AT1G73720
AT1G73730
AT1G73840
AT1G73920
AT1G73950
AT1G73960
AT1G73970
AT1G73980
AT1G74230
AT1G74250
AT1G75010
AT1G75210
AT1G75340
AT1G75400
AT1G76030
AT1G76260
AT1G76280
AT1G76510
AT1G76630
AT1G76710
AT1G77080
AT1G77180
AT1G77840
AT1G77930
AT1G78420
AT1G78800
AT1G78900
AT1G78910
AT1G79000
AT1G79020
AT1G79030
AT1G79210
AT1G79230
AT1G79350
AT1G79570
AT1G79590
AT1G79690
AT1G79830
AT1G79940
AT1G80410
AT1G80680
AT1G80790
AT1G80930
AT2G01440
AT2G01460
AT2G01480
AT2G01690
AT2G01980
AT2G02570
AT2G02730
AT2G02910
AT2G02960
AT2G03120
AT2G03140
AT2G03150
AT2G03270
AT2G03640
AT2G04030
AT2G04160
AT2G04650
AT2G04660
AT2G05120
AT2G05170
AT2G06005
AT2G06210
AT2G13370
AT2G13650
AT2G13790
AT2G13820
AT2G13840
AT2G14170
AT2G14260
AT2G14740
AT2G14835
AT2G14910
AT2G15530
AT2G15730
AT2G15860
AT2G16090
AT2G16250
AT2G16460
AT2G16920
AT2G16940
AT2G17110
AT2G17150
AT2G17190
AT2G17320
AT2G17340
AT2G17580
AT2G17700
AT2G17760
AT2G17800
AT2G17970
AT2G18220
AT2G18510
AT2G18790
AT2G18915
AT2G19080
AT2G19240
AT2G19260
AT2G19380
AT2G19390
AT2G19450
AT2G19480
AT2G20330
AT2G20360
AT2G20440
AT2G20780
AT2G20840
AT2G20960
AT2G21160
AT2G21230
AT2G21270
AT2G21470
AT2G21870
AT2G22010
AT2G22120
AT2G22310
AT2G22360
AT2G22480
AT2G22530
AT2G23093
AT2G23380
AT2G23470
AT2G23740
AT2G23890
AT2G23980
AT2G24050
AT2G24330
AT2G24360
AT2G24640
AT2G25070
AT2G25180
AT2G25620
AT2G25660
AT2G25670
AT2G25760
AT2G25850
AT2G25930
AT2G25970
AT2G26000
AT2G26210
AT2G26280
AT2G26300
AT2G26430
AT2G26770
AT2G26780
AT2G26790
AT2G26810
AT2G26920
AT2G26930
AT2G26970
AT2G26980
AT2G27090
AT2G27110
AT2G27170
AT2G27200
AT2G27228
AT2G27230
AT2G27350
AT2G27980
AT2G28150
AT2G28240
AT2G28290
AT2G28880
AT2G29070
AT2G29140
AT2G29525
AT2G29580
AT2G30280
AT2G30600
AT2G30700
AT2G30800
AT2G30910
AT2G30920
AT2G31260
AT2G31300
AT2G31510
AT2G31740
AT2G31870
AT2G31955
AT2G32000
AT2G32320
AT2G32730
AT2G32760
AT2G32810
AT2G32850
AT2G32920
AT2G32970
AT2G33360
AT2G33470
AT2G33610
AT2G33770
AT2G34040
AT2G34560
AT2G34590
AT2G34660
AT2G34680
AT2G34900
AT2G35510
AT2G35630
AT2G36070
AT2G36360
AT2G36370
AT2G36390
AT2G36910
AT2G37150
AT2G37940
AT2G38185
AT2G38410
AT2G38440
AT2G38660
AT2G38770
AT2G38840
AT2G39080
AT2G39280
AT2G39340
AT2G39435
AT2G39480
AT2G39810
AT2G40360
AT2G40430
AT2G40490
AT2G40660
AT2G40860
AT2G41020
AT2G41160
AT2G41460
AT2G41520
AT2G41700
AT2G41740
AT2G41945
AT2G42010
AT2G42030
AT2G42230
AT2G42270
AT2G42330
AT2G42500
AT2G42520
AT2G42580
AT2G42640
AT2G42670
AT2G42810
AT2G42880
AT2G42890
AT2G43160
AT2G43190
AT2G43400
AT2G43430
AT2G44710
AT2G44900
AT2G45670
AT2G45950
AT2G46180
AT2G46280
AT2G46470
AT2G46510
AT2G46915
AT2G47060
AT2G47070
AT2G47170
AT2G47820
AT2G47960
AT3G01040
AT3G01460
AT3G01590
AT3G02320
AT3G02450
AT3G02680
AT3G02740
AT3G02990
AT3G03050
AT3G03110
AT3G03250
AT3G03310
AT3G03330
AT3G03340
AT3G03710
AT3G03740
AT3G03790
AT3G03810
AT3G04240
AT3G04580
AT3G04710
AT3G04820
AT3G04830
AT3G04870
AT3G05010
AT3G05120
AT3G05420
AT3G05545
AT3G05670
AT3G06190
AT3G06250
AT3G06290
AT3G06400
AT3G06620
AT3G06660
AT3G06930
AT3G07170
AT3G07370
AT3G07400
AT3G07565
AT3G07660
AT3G07700
AT3G07770
AT3G07810
AT3G07950
AT3G08530
AT3G08670
AT3G08850
AT3G09040
AT3G09090
AT3G09100
AT3G09370
AT3G09560
AT3G09720
AT3G09810
AT3G10160
AT3G10250
AT3G10670
AT3G10810
AT3G10980
AT3G11200
AT3G11220
AT3G11730
AT3G11760
AT3G12010
AT3G12012
AT3G12200
AT3G12280
AT3G12670
AT3G13060
AT3G13062
AT3G13224
AT3G13330
AT3G13340
AT3G13445
AT3G13460
AT3G13530
AT3G13570
AT3G13580
AT3G13870
AT3G13990
AT3G14010
AT3G14100
AT3G14205
AT3G14350
AT3G14980
AT3G15070
AT3G15130
AT3G15410
AT3G15590
AT3G15640
AT3G15880
AT3G16230
AT3G16270
AT3G16785
AT3G16810
AT3G16840
AT3G16857
AT3G16940
AT3G17330
AT3G17430
AT3G17440
AT3G17450
AT3G17650
AT3G17740
AT3G17900
AT3G17920
AT3G18520
AT3G19100
AT3G19340
AT3G19420
AT3G19640
AT3G19740
AT3G19830
AT3G19870
AT3G19960
AT3G20050
AT3G20070
AT3G20250
AT3G20620
AT3G20630
AT3G20650
AT3G20910
AT3G21390
AT3G21430
AT3G21465
AT3G21810
AT3G21865
AT3G22142
AT3G22260
AT3G22270
AT3G22290
AT3G22380
AT3G22440
AT3G23310
AT3G23590
AT3G23790
AT3G24160
AT3G25150
AT3G25470
AT3G25840
AT3G26030
AT3G26340
AT3G26600
AT3G26670
AT3G26730
AT3G26935
AT3G26990
AT3G27325
AT3G27470
AT3G27530
AT3G27700
AT3G28480
AT3G28670
AT3G28700
AT3G28710
AT3G28715
AT3G28730
AT3G29160
AT3G29290
AT3G29360
AT3G29390
AT3G33530
AT3G42050
AT3G42150
AT3G43210
AT3G43220
AT3G44160
AT3G44200
AT3G44330
AT3G44690
AT3G45040
AT3G45240
AT3G45242
AT3G45630
AT3G45740
AT3G46210
AT3G46590
AT3G46820
AT3G46930
AT3G47060
AT3G47630
AT3G47675
AT3G47730
AT3G47890
AT3G48050
AT3G48060
AT3G48710
AT3G48860
AT3G49050
AT3G49160
AT3G49180
AT3G49350
AT3G49390
AT3G49590
AT3G49601
AT3G49880
AT3G50370
AT3G50430
AT3G50910
AT3G51130
AT3G51270
AT3G51580
AT3G51610
AT3G51620
AT3G51880
AT3G52190
AT3G52660
AT3G52880
AT3G52940
AT3G53110
AT3G53390
AT3G53930
AT3G54170
AT3G54300
AT3G54500
AT3G54580
AT3G54740
AT3G54840
AT3G54860
AT3G55160
AT3G55200
AT3G55220
AT3G55260
AT3G55320
AT3G55480
AT3G56190
AT3G56320
AT3G56740
AT3G56760
AT3G56860
AT3G57410
AT3G57810
AT3G57890
AT3G58030
AT3G58500
AT3G58510
AT3G58530
AT3G58560
AT3G58570
AT3G58600
AT3G58750
AT3G59020
AT3G59290
AT3G59360
AT3G59410
[truncated: 1,921 more rows]
