# Supplementary material for: Deposition of Histone Variant H2A.Z within Gene Bodies Regulates Responsive Genes
Source: PLoS Genet. 2012 Oct 11;8(10):e1002988. doi: 10.1371/journal.pgen.1002988 (PMC3469445; doi:10.1371/journal.pgen.1002988)
Supplement: Table S4 — Overrepresented GO terms in downregulated genes in the h2a.z mutant. List of all overrepresented GO Terms in the 544 downregulated genes in the h2a.z mutant, as determined by DAVID using the GO Term BP FAT Ontology Categories. From left to right are the GO Term ID, GO Term, Fold Enrichment, P-Value, Gene Count, and the percentage that Gene Count is out of the total number of downregulated genes. Shown in bold are all of the GO Terms with “response” in their name. (XLS) [file pgen.1002988.s025.xls]

## Sheet: Sheet1
Table S4. Overrepreseted GO terms in downregulated genes in the h2a.z mutant
GO Term ID	GO Term	Fold Enrichment	P-value	Gene Count	%
GO:0006412	translation	1.97761	6.69336e-08	68	11.0749
GO:0034728	nucleosome organization	4.66963	0.000640122	9	1.4658
GO:0006334	nucleosome assembly	4.66963	0.000640122	9	1.4658
GO:0031497	chromatin assembly	4.53809	0.000776125	9	1.4658
GO:0065004	protein-DNA complex assembly	4.47506	0.000852338	9	1.4658
GO:0006323	DNA packaging	4.18448	0.00132843	9	1.4658
GO:0042254	ribosome biogenesis	2.36698	0.00325494	16	2.60586
GO:0009617	response to bacterium	2.34757	0.0035428	16	2.60586
GO:0022613	ribonucleoprotein complex biogenesis	2.30043	0.00426965	16	2.60586
GO:0006333	chromatin assembly or disassembly	3.46457	0.00437975	9	1.4658
GO:0034621	cellular macromolecular complex subunit organization	2.37614	0.00445144	15	2.443
GO:0042742	defense response to bacterium	2.52938	0.00548071	13	2.11726
GO:0034622	cellular macromolecular complex assembly	2.40965	0.00559622	14	2.28013
GO:0043933	macromolecular complex subunit organization	2.10591	0.00719713	17	2.76873
GO:0009651	response to salt stress	1.94041	0.00760161	20	3.25733
GO:0006970	response to osmotic stress	1.88424	0.00832581	21	3.4202
GO:0065003	macromolecular complex assembly	2.12151	0.00882738	16	2.60586
GO:0009628	response to abiotic stimulus	1.43561	0.0101345	48	7.81759
GO:0000097	sulfur amino acid biosynthetic process	4.29606	0.0124037	6	0.977199
GO:0044275	cellular carbohydrate catabolic process	2.469	0.0202649	10	1.62866
GO:0006790	sulfur metabolic process	2.30296	0.0215775	11	1.79153
GO:0006820	anion transport	3.1722	0.0227369	7	1.14007
GO:0022900	electron transport chain	2.27633	0.023172	11	1.79153
GO:0010033	response to organic substance	1.36992	0.0271878	45	7.32899
GO:0016052	carbohydrate catabolic process	2.10591	0.0279045	12	1.9544
GO:0010035	response to inorganic substance	1.59113	0.0290551	24	3.90879
GO:0006091	generation of precursor metabolites and energy	1.68369	0.0341783	19	3.09446
GO:0042545	cell wall modification	2.3867	0.0351956	9	1.4658
GO:0009825	multidimensional cell growth	3.89136	0.0386486	5	0.814332
GO:0010038	response to metal ion	1.67815	0.040542	18	2.9316
GO:0040007	growth	1.8919	0.0432153	13	2.11726
GO:0006325	chromatin organization	1.96167	0.04322	12	1.9544
GO:0042592	homeostatic process	1.8029	0.0480419	14	2.28013
GO:0009719	response to endogenous stimulus	1.35858	0.0508467	37	6.02606
GO:0000096	sulfur amino acid metabolic process	2.90274	0.0552818	6	0.977199
GO:0019725	cellular homeostasis	1.87601	0.0561648	12	1.9544
GO:0051276	chromosome organization	1.8039	0.0580379	13	2.11726
GO:0009414	response to water deprivation	2.03412	0.0581106	10	1.62866
GO:0006535	cysteine biosynthetic process from serine	7.1601	0.0640135	3	0.488599
GO:0032535	regulation of cellular component size	1.80507	0.0698402	12	1.9544
GO:0046686	response to cadmium ion	1.64223	0.0738306	15	2.443
GO:0009415	response to water	1.93516	0.0744258	10	1.62866
GO:0016049	cell growth	1.84021	0.0768698	11	1.79153
GO:0044272	sulfur compound biosynthetic process	2.34209	0.078411	7	1.14007
GO:0009650	UV protection	23.867	0.0812819	2	0.325733
GO:0005976	polysaccharide metabolic process	1.7982	0.0864644	11	1.79153
GO:0007047	cell wall organization	1.68017	0.0875407	13	2.11726
