# Supplementary material for: Deposition of Histone Variant H2A.Z within Gene Bodies Regulates Responsive Genes
Source: PLoS Genet. 2012 Oct 11;8(10):e1002988. doi: 10.1371/journal.pgen.1002988 (PMC3469445; doi:10.1371/journal.pgen.1002988)
Supplement: Table S5 — Transcription of methylation factors in h2a.z. List of transcriptional changes (Log2 (h2a.z/WT) RMKM) for genes involved in DNA methylation of genes and TEs. (XLS) [file pgen.1002988.s026.xls]

## Sheet: Sheet1
Table S5. Transcription of methylation factors in the h2a.z mutant
TAIR ID	Name	Log 2 (h2a.z / WT) score	P-value
AT5G66750	DDM1	-1.836	0.429
AT2G16390	DRD1	1.204	0.388
AT2G27040	AGO4	0.751	0.751
AT5G49160	MET1	0.603	0.011
AT3G07610	IBM	0.187	0.01
AT1G69770	CMT3	-1.406	0.003
AT1G28830	DRM1	NA	NA
AT5G14620	KYP	0.526	0.148
AT5G13960	TFL2	0.369	0.012
AT5G17690	MEDEA	NA	NA
AT1G02580	RDR6	NA	NA
AT3G49500	DCL3	1.811	0.002
AT3G43920	RPD1	NA	NA
AT1G63020	HDA6	-0.435	9.3e-07
AT5G63110	RDR2	-0.054	0.103
AT4G11130	ROS1	1.391	1.89e-09
AT2G36490	DEMETER	0.414	0.00048
AT5G04560	SDC	3.244	0.098
