# Supplementary material for: Deposition of Histone Variant H2A.Z within Gene Bodies Regulates Responsive Genes
Source: PLoS Genet. 2012 Oct 11;8(10):e1002988. doi: 10.1371/journal.pgen.1002988 (PMC3469445; doi:10.1371/journal.pgen.1002988)
Supplement: Table S6 — Primers. List of all primers used for genotyping, RT-PCR, or qPCR in this study. Columns (in order) represent gene name, TAIR ID, primer name, primer type, and primer sequence (5′ to 3′). (XLS) [file pgen.1002988.s027.xls]

## Sheet: Sheet1
Table S6. Primers
Gene	TAIR ID	Primer Name	Primer Type	Primer Sequence
PIE1-6	AT3G12810	PIE1-F	PCR	TTGAGGAGCTGCTCAGACGTTATACCTCT
		PIE1-R	PCR	TCTCTGGCATTTGATGAAATGACTGACCT
		SALK-TDNA-LB1	PCR	TGGTTCACGTAGTGGGCCATCG
HTA8	AT2G38810	HTA8-F	PCR	TCCAGAGAGGATGATGATGAAACTGAA
		HTA8-R	PCR	TCCAGATCCGTCGTCGAAATCA
		FLAG-TDNA-LB1	PCR	CGTGTGCCAGGTGCCCACGGAATAGT
HTA11	AT3G54560	HTA11-F	PCR	TTGTTTGACTGTGTACGGTTAGATCTAGA
		HTA11-R	PCR	CAGAACATTGCACATACTAGAACCAAACA
		SALK-TDNA-LB1	PCR	TGGTTCACGTAGTGGGCCATCG
HTA9	AT1G52740	HTA9-F	PCR	TAACACAAAGTACGCTGATCGAACGAACA
		HTA9-R	PCR	GATCGCGTTTAAGTGGTAGATCGATGAGA
		SALK-TDNA-LB1	PCR	TGGTTCACGTAGTGGGCCATCG
HTA4	AT4G13570	HTA4-F	PCR	TTGAAAATGTTCGGATGATTATGGTGGAGG
		HTA4-R	PCR	ATAATTGTTCCTTTGATGAGTGTGTCAAGC
		SALK-TDNA-LB1	PCR	TGGTTCACGTAGTGGGCCATCG
IBM1-6	AT3G07610	IBM1-F	PCR	TAGTTTTGATATCTGCCTTAGCTGTTGCC
		IBM1-R	PCR	CTTTTACCCAATGGTGCTGAAAATGCTTC
		SALK-TDNA-LB1	PCR	TGGTTCACGTAGTGGGCCATCG
MET1-6	AT5G49160	MET1-F	PCR	TGTGACTGAGAACCGCTGTCAGGATCGTTTAAAGAGATC
		MET1-R	PCR	CGTACTATAAGACCTCCGAAG
HTA8	AT2G38810	HTA8-RT-F	RT-PCR	GCTGGTAAAGGTGGGAAAGGGCTTCTAGC
		HTA8-RT-R	RT-PCR	TCAGCAGTCAAGTATTCTAGAATTGATGAAGCGTAAACAG
HTA11	AT3G54560	HTA11-RT-F	RT-PCR	TCGTTCCCTTGATGAGTGTGTCCAGC
		HTA11-RT-R	RT-PCR	GACTCGTAGCTGCGAAGACGATGGCTGC
HTA9	AT1G52740	HTA9-RT-F	RT-PCR	ACCCAGCGGTAGCGACAAGGATAAGGAC
		HTA9-RT-R	RT-PCR	TTGTGCGATCTCCTTTCTCTTTCAATCTC
HTA4	AT4G13570	HTA4-RT-F	RT-PCR	TTGAAAATGTTCGGATGATTATGGTGGAGG
		HTA4-RT-R	RT-PCR	ATAATTGTTCCTTTGATGAGTGTGTCAAGC
EF1alpha	AT5G60390	EF1-RT-F	RT-PCR	TCGAGACCACCAAGTACTACTGC
		EF1-RT-R	RT-PCR	ATCATACCAGTCTCAACACGTCC
HTA9	AT1G52740	HTA9-Q-F	QPCR	AGCGGTAGCGACAAGGATAAG
		HTA9-Q-R	QPCR	TGGTAGGGTGCATCGTCTGT
UBQ5	AT3G62250	UBQ-Q-F	QPCR	TTCTGGTAAACGTAGGTGACTCC
		UBQ-Q-R	QPCR	GAAGACTTACCAAGCCGAAG
