# Supplementary material for: Deposition of Histone Variant H2A.Z within Gene Bodies Regulates Responsive Genes
Source: PLoS Genet. 2012 Oct 11;8(10):e1002988. doi: 10.1371/journal.pgen.1002988 (PMC3469445; doi:10.1371/journal.pgen.1002988)
Supplement: Table S7 — Illumina sequencing libraries. List of all sequencing libraries generated in this study. Columns (in order) represent the genotype of the library material, replicate number, library name, library type, tissue type, and age of tissue. (XLS) [file pgen.1002988.s028.xls]

## Sheet: Sheet1
Table S7. Illumina sequencing libraries
Genotype	Replicate	Library name	Library Type	Tissue Type	Age of Tissue
h2a.z	Rep 1	H2AZ_HO_1	Bisulfite-Seq	cauline	6 weeks
h2a.z	Rep 2	H2AZ_HO_2	Bisulfite-Seq	rosettes	6 weeks
h2a.z	Rep 3	H2AZ_HO_3	Bisulfite-Seq	rosettes	6 weeks
h2a.z	Rep 1	H2AZ_HO_4	Bisulfite-Seq	seedlings	2 weeks
h2a.z	Rep 1	H2AZ_HO_5	Bisulfite-Seq	seedlings	2 weeks
h2a.z	Rep 1	H2AZ_HO_6	Bisulfite-Seq	rosettes	6 weeks
h2a.z	Rep 1	H2AZ_HO_7	Bisulfite-Seq	cauline	6 weeks
H2A.Z WT	Rep 1	H2AZ_WT_1	Bisulfite-Seq	cauline	6 weeks
H2A.Z WT	Rep 2	H2AZ_WT_2	Bisulfite-Seq	rosettes	6 weeks
H2A.Z WT	Rep 1	H2AZ_WT_4	Bisulfite-Seq	seedlings	2 weeks
H2A.Z WT	Rep 1	H2AZ_WT_5	Bisulfite-Seq	seedlings	2 weeks
H2A.Z WT	Rep 1	H2AZ_WT_6	Bisulfite-Seq	rosettes	6 weeks
H2A.Z WT	Rep 1	H2AZ_WT_7	Bisulfite-Seq	cauline	6 weeks
pie1	Rep 1	PIE1-5_HO_1	Bisulfite-Seq	seedlings	2 weeks
pie1	Rep 2	PIE1-5_HO_2	Bisulfite-Seq	seedlings	2 weeks
PIE1 WT	Rep 1	PIE1-5_WT_1	Bisulfite-Seq	seedlings	2 weeks
PIE1 WT	Rep 2	PIE1-5_WT_2	Bisulfite-Seq	seedlings	2 weeks
met1	Rep 1	MET HO_1	Bisulfite-Seq	seedlings	2 weeks
met1	Rep 2	MET HO_2	Bisulfite-Seq	seedlings	2 weeks
ibm1	Rep 1	IBM_HO_1	Bisulfite-Seq	seedlings	2 weeks
ibm1	Rep 2	IBM_HO_2	Bisulfite-Seq	seedlings	2 weeks
ibm1	Rep 3	IBM_HO_3	Bisulfite-Seq	seedlings	2 weeks
IBM1 WT	Rep 1	IBM_WT_1	Bisulfite-Seq	seedlings	2 weeks
IBM1 WT	Rep 2	IBM_WT_2	Bisulfite-Seq	seedlings	2 weeks
pie1;ibm1	Rep 1	PIE IBM_HO_1	Bisulfite-Seq	seedlings	2 weeks
pie1;ibm1	Rep 2	PIEIBM_HO_2	Bisulfite-Seq	seedlings	2 weeks
pie1;ibm1	Rep 3	PIEIBM_HO_3	Bisulfite-Seq	seedlings	2 weeks
h2a.z;ibm1	Rep 1	IBMH2AZ_HO_1	Bisulfite-Seq	seedlings	2 weeks
h2a.z;ibm1	Rep 3	IBMH2AZ_HO_3	Bisulfite-Seq	seedlings	2 weeks
h2a.z; met1	Rep 1	METH2AZ HO_1	Bisulfite-Seq	seedlings	2 weeks
h2a.z; pie1	Rep 1	PIEH2AZ_HO_1	Bisulfite-Seq	seedlings	2 weeks
H2AZ_ChAP_IP_1	Rep 1	H2AZ_ChAP_IP_1	ChIP-Seq	roots	3 weeks
H2AZ_ChAP_in_2	Rep 1	H2AZ_ChAP_in_2	ChIP-Seq	roots	3 weeks
h2a.z	Rep 1	H2AZ_HO_1_RNA	RNA-Seq	rosettes	4 weeks
h2a.z	Rep 2	H2AZ_HO_2_RNA	RNA-Seq	rosettes	4 weeks
h2a.z	Rep 3	H2AZ_HO_3_RNA	RNA-Seq	rosettes	4 weeks
H2AZ WT	Rep 1	H2AZ_WT_1_RNA	RNA-Seq	rosettes	4 weeks
H2AZ WT	Rep 2	H2AZ_WT_2_RNA	RNA-Seq	rosettes	4 weeks
H2AZ WT	Rep 3	H2AZ_WT_3_RNA	RNA-Seq	rosettes	4 weeks
